# Supplementary material for: Endogenous Activation of mGlu5 Metabotropic Glutamate Receptors Is Required for Oligodendrocyte Maturation and Myelinogenesis in Mice
Source: Cells. 2026 Jul 22;15(14):1311. doi: 10.3390/cells15141311 (PMC13406444; doi:10.3390/cells15141311)
Supplement: Supplementary file 1 [file cells-15-01311-s001.zip]

Archive with 1 entries (1 files):
- cells-4307524-supplementary.pdf
